# Supplementary material for: The creation and selection of mutations resistant to a gene drive over multiple generations in the malaria mosquito
Source: PLoS Genet. 2017 Oct 4;13(10):e1007039. doi: 10.1371/journal.pgen.1007039 (PMC5648257; doi:10.1371/journal.pgen.1007039)
Supplement: S2 Table — Individual females containing at least one copy of the RFP-linked CRISPRh gene drive were selected from the G20 generation and allowed to mate with 5 wild type male mosquitoes. Offspring were kept as separate lineages and sons and grandsons were usually mated as groups of at least 5 with wild type females. Transmission of the gene drive was monitored by screening for the presence of the linked RFP gene. The target site allele present in the initial G20 female founder of each lineage is also displayed. Summary data is shown on the left, data for each cage shown on the right. (XLSX) [file pgen.1007039.s003.xlsx]

## Sheet: Filtered Phenotype Data (manus)
		SUMMARY
			G20 RFP+ ♀ x wild-type ♂									RFP+ sons of G20			RFP+ grandsons of G20				Cage Trial 1
		Cage	n	Average egg output per female	SD	Average larval output per female	SD	Average Hatching Rate	SD	Average % RFP+	SD	n	Average % RFP+	SD	n	Average % RFP+	SD			G20 RFP+ ♀ x wild-type ♂								RFP+ sons of G20 x wild-type ♀					RFP+ grandsons of G20 x wild-type ♀				Allele
																			# Unique ID	Day laid	Eggs	Larvae	RFP+	RFP-	Total Screened	% RFP+	Hatching Rate	Crossed	RFP+	RFP-	Total Screened	% RFP+	RFP+	RFP-	Total Screened	% RFP+
		CT1	25	127.72	38.5395	100.68	38.7575	0.782342	0.15319	0.516585	0.0489666	23	0.607591	0.147447	6	0.983013	0.0366959		1	1	94	70	25	42	67	0.373134	0.744681										203-GAGGAG
		CT2	33	114.545	30.6677	95.0909	32.6021	0.80866	0.189271	0.5036	0.0678666	30	0.595887	0.136325	14	0.976981	0.0568737		2	1	130	116	62	49	111	0.558559	0.892308	≥5	139	75	214	0.649533					207+AAAGTC
		Combined	58	120.224	34.5934	97.5	35.1709	0.797579	0.174014	0.509165	0.0603388	53	0.600966	0.139988	20	0.97879	0.0507501		3	1	165	140	69	69	138	0.5	0.848485	≥5	189	32	221	0.855204					203-GAGGAG
																			4	1	120	99	51	45	96	0.53125	0.825	≥5	129	136	265	0.486792					203-GAGGAG
		G20 female pupae were taken from each of the cage trials and crossed to wild-type males, these females are called "G0" here.																	5	1	111	94	55	34	89	0.617978	0.846847	≥5	29	39	68	0.426471					203-GAGGAG
		Notes: All data shown has been filtered to exclude unmated individuals																	6	1	136	113	50	60	110	0.454545	0.830882	≥5	103	110	213	0.483568					191-GAGGAAGAAAGTGAG
																			7	1	138	119	64	53	117	0.547009	0.862319	≥5	171	48	219	0.780822					203-GAGGAG
																			8	1	141	30	13	15	28	0.464286	0.212766	1	73	15	88	0.829545					203-GAGGAG
																			9	1	160	119	61	51	112	0.544643	0.74375	≥5	108	104	212	0.509434					207+AAAGTC
																			10	1	77	65	32	30	62	0.516129	0.844156	≥5	168	118	286	0.587413					207+AAAGTC
																			12	1	132	99	55	39	94	0.585106	0.75	≥5	75	68	143	0.524476					203-GAGGAG
																			13	1	113	55	32	24	56	0.571429	0.486726	≥5	117	119	236	0.495763					203-GAGGAG
																			14	1	168	155	78	70	148	0.527027	0.922619	≥5	118	122	240	0.491667	54	0	54	1	203-GAGGAG
																			15	1	138	124	65	57	122	0.532787	0.898551	≥5	94	75	169	0.556213					203-GAGGAG
																			16	1	108	73	34	38	72	0.472222	0.675926	≥5	109	94	203	0.536946					203-GAGGAG
																			18	1	137	117	57	56	113	0.504425	0.854015	≥5	125	19	144	0.868056					203-GAGGAG
																			20	1	163	132	64	59	123	0.520325	0.809816	≥5	161	58	219	0.73516					207+AAAGTC
																			21	1	144	128	55	62	117	0.470085	0.888889	≥5	100	86	186	0.537634	94	1	95	0.989474	203-GAGGAG
																			22	1	139	118	53	48	101	0.524752	0.848921	≥5	83	97	180	0.461111					203-GAGGAG
																			23	1	115	89	41	43	84	0.488095	0.773913	≥5	69	100	169	0.408284	169	17	186	0.908602	203-GAGGAG
																			24	1	170	141	34	31	65	0.523077	0.829412	≥5	152	51	203	0.748768	383	0	383	1	203-GAGGAG
																			27	1	168	129	63	60	123	0.512195	0.767857	≥5	76	74	150	0.506667					207+AAAGTC
																			28		0	0	0	0	0												207+AAAGTC
																			29	1	66	47	22	19	41	0.536585	0.712121	≥5	237	64	301	0.787375	119	0	119	1	203-GAGGAG
																			30	1	160	145	70	64	134	0.522388	0.90625	≥5	184	76	260	0.707692	120	0	120	1	203-GAGGAG
																			Cage Trial 2
																				G20 RFP+ ♀ x wild-type ♂								RFP+ sons of G20 x wild-type ♀					RFP+ grandsons of G20 x wild-type ♀				Allele
																			# Unique ID	Day laid	Eggs	Larvae	RFP+	RFP-	Total Screened	% RFP+	Hatching Rate	Crossed	RFP+	RFP-	Total Screened	% RFP+	RFP+	RFP-	Total Screened	% RFP+
																			1	1	140	119	62	59	121	0.512397	0.85	≥5	24	13	37	0.648649					202-TGAGGA
																			2	1	136	120	55	60	115	0.478261	0.882353	≥5	119	81	200	0.595					202-TGAGGA
																			3	1	105	98	51	46	97	0.525773	0.933333	≥5	118	131	249	0.473896	15	0	15	1	202-TGAGGA
																			4	1	99	96	44	41	85	0.517647	0.969697	≥5	193	23	216	0.893519	120	0	120	1	202-TGAGGA
																			5	1	102	81	43	35	78	0.551282	0.794118	≥5	49	8	57	0.859649	50	0	50	1	202-TGAGGA
																			6	1	126	106	49	52	101	0.485149	0.84127	≥5	117	139	256	0.457031					202-TGAGGA
																			7	1	115	99	59	36	95	0.621053	0.86087	≥5	146	19	165	0.884848	87	0	87	1	202-TGAGGA
																			8	1	126	107	61	42	103	0.592233	0.849206	≥5	54	29	83	0.650602	110	9	119	0.92437	202-TGAGGA
																			10	1	142	125	66	60	126	0.52381	0.880282	≥5	107	89	196	0.545918					202-TGAGGA
																			11	1	68	0	0	0	0		0										202-TGAGGA
																			12	1	118	106	46	53	99	0.464646	0.898305	≥5	50	67	117	0.42735					202-TGAGGA
																			14	1	51	47	23	21	44	0.522727	0.921569	≥5	211	87	298	0.708054	79	0	79	1	202-TGAGGA
																			15	1	156	120	57	59	116	0.491379	0.769231	≥5	126	124	250	0.504					202-TGAGGA
																			16	1	152	124	52	67	119	0.436975	0.815789	≥5	192	65	257	0.747082					202-TGAGGA
																			17	1	88	73	38	33	71	0.535211	0.829545	≥5	32	22	54	0.592593					203-GAG
																			18	1	153	134	65	60	125	0.52	0.875817	≥5	91	52	143	0.636364					202-TGAGGA
																			20	1	79	63	37	26	63	0.587302	0.797468	≥5	56	57	113	0.495575	82	0	82	1	202-TGAGGA
																			21	1	122	111	57	48	105	0.542857	0.909836	≥5	200	108	308	0.649351	140	0	140	1	202-TGAGGA
																			22	1	133	117	55	62	117	0.470085	0.879699	2	98	90	188	0.521277					202-TGAGGA
																			23	1	136	123	58	65	123	0.471545	0.904412										202-TGAGGA
																			25	1	132	86	47	39	86	0.546512	0.651515	≥5	186	136	322	0.57764	126	0	126	1	202-TGAGGA
																			26	1	120	105	53	43	96	0.552083	0.875	≥5	104	65	169	0.615385	32	0	32	1	202-TGAGGA
																			27	1	134	104	55	45	100	0.55	0.776119	≥5	46	52	98	0.469388	227	0	227	1	203-GAGGAG
																			28	1	76	68	33	32	65	0.507692	0.894737	≥5	33	34	67	0.492537	84	0	84	1	202-TGAGGA
																			29	1	98	66	34	30	64	0.53125	0.673469	≥5	111	108	219	0.506849					202-TGAGGA
																			31	1	131	123	53	61	114	0.464912	0.938931	≥5	127	132	259	0.490347	230	10	240	0.958333	202-TGAGGA
																			33	1	111	88	43	43	86	0.5	0.792793	≥5	122	40	162	0.753086					202-TGAGGA
																			34	1	124	109	44	55	99	0.444444	0.879032	≥5	51	60	111	0.459459					202-TGAGGA
																			36	1	114	88	42	43	85	0.494118	0.77193	≥5	110	87	197	0.558376					202-TGAGGA
																			38	1	138	126	68	57	125	0.544	0.913043	≥5	117	181	298	0.392617	128	33	161	0.795031	202-TGAGGA
																			39	1	32	9	2	7	9	0.222222	0.28125										202-TGAGGA
																			40	1	69	62	27	31	58	0.465517	0.898551	2	54	50	104	0.519231					202-TGAGGA
																			41	1	154	135	42	53	95	0.442105	0.876623	≥5	199	66	265	0.750943					202-TGAGGA
